# Supplementary material for: Identification and molecular characterization of tissue-preferred rice genes and their upstream regularly sequences on a genome-wide level
Source: BMC Plant Biol. 2014 Nov 27;14:331. doi: 10.1186/s12870-014-0331-2 (PMC4248441; doi:10.1186/s12870-014-0331-2)
Supplement: Additional file 1: — Root-preferred genes in rice. [file 12870_2014_331_MOESM1_ESM.xlsx]

## Sheet: Sheet1
Additional data file 1. Root-preferred genes in rice
Probe ID	Root, Average	Mature leaf, Average	Y Leaf, Average	Young inflorescence (up to 3 cm), Average	Inflorescence (3 - 30 cm), Average	Seeds, Average	Gene Name
Os.9318.1.S1_at	6709.4	2.43333	1.4	1.96667	5.19333	2.04667	RCc3
Os.820.1.S1_at	2934.87	19.0667	6.76667	7.96667	86.54	6.56667	HPX1
Os.12340.1.S1_at	3753.33	6.76667	9.3	6.73333	9.33333	7.42667	LOC_Os01g11730
Os.10013.1.S1_at	1311.63	2.4	3.26667	0.833333	1.28667	2.58667
Os.10018.1.S1_at	2656.17	13.0667	7.9	8.9	11.6133	8.5
Os.10171.1.S1_at	9931.07	14.5333	20.0667	6.8	15.5133	17.4733
Os.10435.1.S1_at	2656.8	4.56667	5.2	4.2	9.70667	8.47333
Os.10539.1.S1_at	3045.03	1.66667	4.93333	1.9	6.84667	2.11333
Os.10760.1.S1_at	1749.17	7.1	5.36667	7.76667	5.8	6.69333
Os.11164.1.S1_at	5195.7	12.4333	25.8	46.3667	91.5533	22.52
Os.11249.1.S1_at	1398.97	19.2667	17.7333	5.23333	91.6267	18.74
Os.11322.1.S1_at	1080.47	9.7	6.13333	24.4667	46.7267	16.3533
Os.11337.1.S1_at	6852.23	11.2333	10.5	5.56667	8.08667	9.47333
Os.11551.1.S1_at	1449	6.06667	2.83333	2.43333	15.9733	5.1
Os.11920.1.S1_s_at	1721.07	14.8667	10.8667	3.7	8.02667	16.2867
Os.12345.1.S1_s_at	7080.7	5.73333	2.4	2.2	4.88	47.9533
Os.12421.1.S1_at	2357.37	1.56667	1.03333	0.9	89.0067	16.7333
Os.12843.1.S1_at	1032.9	5.73333	1	1.1	68.8733	10.8
Os.1478.1.S1_at	7175.03	11.5	7.16667	23.1333	6.69333	6.33333
Os.15791.1.S1_at	1248.87	7.53333	3.93333	3.4	64.2533	3.02667
Os.18711.1.S1_at	4605.63	10.4	7.2	6.8	6.4	18.2533
Os.18734.1.S1_at	2626.33	0.833333	0.833333	1.13333	0.953333	4.59333
Os.18744.1.S1_at	1726.83	1.6	0.833333	1.36667	2.99333	3.37333
Os.19822.1.S1_at	1171.97	1.43333	4.8	2.53333	2.34667	13.6733
Os.20290.1.S1_at	4156.47	9.53333	20.1	12.1	7.33333	48.5933
Os.23174.1.S1_at	1248.7	28.5667	25.9667	27.7667	18.8267	13.0533
Os.2373.1.S1_at	5000.23	1.9	1	5.76667	14.86	1.97333
Os.26543.1.S1_at	1569.4	47.4667	20.0333	32.2	59.3067	21.5533
Os.2696.1.S1_at	1030.3	21.4667	1.66667	10.2	99.4933	19.1067
Os.27169.1.S1_s_at	1925.23	3.03333	8.3	0.9	3.8	3.08667
Os.28773.1.S1_at	693.067	2.73333	1.8	4.4	5.13333	5.86
Os.2957.1.S1_at	5638.03	14.7333	2.93333	4.2	71.0067	6.29333
Os.30366.1.S1_at	1592.83	10.4333	4.13333	5.8	8.16	5.08
Os.31191.1.S1_at	1075.9	40.2333	4.6	14.2	92.2467	45.2867
Os.31788.1.S1_at	1736.43	19.6333	18.8667	18.2667	30.18	12.6867
Os.34310.1.S1_at	1723.2	12.4667	26.1	12.6333	76.0067	22.08
Os.37783.1.S1_a_at	10604.3	14.0333	8.3	7.83333	31.9067	34.4067
Os.37905.1.S1_at	1415.7	6.16667	3.9	6.53333	29.6333	6.18
Os.410.1.S1_at	1402.7	7	5.4	6.36667	9	4.34
Os.4194.1.S1_at	2319.07	8.26667	1.53333	11.4333	114.973	4.90667
Os.46669.1.A1_at	1330.5	7.1	2.16667	6.03333	7.45333	5.49333
Os.47380.1.S1_at	4547.23	3.66667	5.36667	1.6	2.4	3.52667
Os.47802.1.A1_at	1116.27	2.5	3.26667	3.66667	3.02667	15.46
Os.48074.1.A1_at	2264.37	54	27.3667	11.5333	7.8	73.2
Os.48328.1.S1_at	2251	6.53333	3.5	4.06667	10.5267	5.27333
Os.4965.1.S1_at	1592.03	5.06667	5.03333	8.7	78.0667	9.3
Os.5037.1.S1_s_at	1944.5	2.23333	5.56667	4.23333	5.22	2.65333
Os.50620.1.S1_at	1196.57	16.3333	8.16667	7.66667	8.41333	6.66
Os.5086.1.S1_at	1356.53	6.43333	3.4	8.96667	8.00667	11.3
Os.5130.1.S1_at	2634	1.06667	5.33333	1.33333	1.91333	2.40667
Os.53438.1.S1_at	1145.63	1.8	3.1	3.66667	14.2	11.2933
Os.54037.1.S1_s_at	2689.3	23.7333	11.8667	17.3333	37.02	22.5467
Os.5588.1.S1_s_at	1451.1	4.53333	2.56667	6.56667	26.0933	6.58667
Os.56924.1.S1_at	1231.63	6.46667	5.4	4.5	7.1	4.68
Os.57406.1.S1_at	1539.8	8.8	9.36667	5.26667	29.26	9.18
Os.5905.1.S1_at	1408.03	8.6	16.1333	9.5	57.2267	31.48
Os.5916.1.S1_s_at	3066.57	0.933333	1.1	1	2.40667	0.913333
Os.5920.1.S1_at	1229.6	4.7	10.9667	4.76667	47.8533	12.5667
Os.5983.1.S1_at	1995.73	1.06667	2.36667	0.733333	16.1333	26.1867
Os.6645.1.S1_s_at	6246.67	13.7667	6.66667	18.7333	14.9533	9.17333
Os.6649.1.S1_at	1422.93	6.93333	4.4	2.26667	13.9533	6.10667
Os.6651.1.S1_at	4452.77	10.4667	4.6	14.6	10.7133	10.3467
Os.6763.1.S1_x_at	2851.07	3.56667	9.16667	19.8333	82.0933	14.1133
Os.7087.1.S1_at	1044.17	1	3.36667	3.23333	5.42	6.88667
Os.7088.1.S1_at	2601.07	10.5333	7.1	7.86667	12.5933	6.6
Os.7281.1.S1_at	1845.27	8.43333	3.4	6.53333	6.64	5.82
Os.7633.1.S1_at	3630.87	9.73333	8.93333	13.3667	29.3867	42.34
Os.7694.1.S1_at	1282.03	28.6667	70.4	44.0667	35.24	10.6667
Os.8360.1.S1_at	1926.9	4.5	4.46667	1.63333	3.98667	2.49333
Os.8648.1.S1_s_at	2849.37	10.5333	8.86667	1.66667	1.68667	2.10667
Os.8682.2.S1_x_at	2366.7	11.1667	8.13333	29.5	31.68	37.62
Os.9180.1.S1_at	1194.5	3.53333	3.56667	2.66667	1.80667	3.02667
Os.9311.1.S1_at	4250.97	1.56667	3.63333	3.73333	9.53333	91.8667
Os.9328.1.S1_at	1235.63	61.4667	19.9333	5.76667	8.08667	16.04
Os.9421.1.S1_at	7016.63	0.633333	0.6	0.566667	4.56667	3.21333
Os.9708.1.S1_at	1331.37	2.76667	6.2	38.1	48.9533	75.9267
Os.9827.1.S1_at	1637.67	1.23333	1.36667	21.5333	38.8133	12.0067
Os.9945.1.S1_at	1848.73	13.9667	6.3	32.9	83.34	26.0133
OsAffx.121.1.S1_s_at	3533.43	3.13333	4.63333	7.93333	4.38	26.8333
OsAffx.15160.1.S1_at	1253.27	3.2	4.4	7.1	54.8867	14.92
OsAffx.17872.1.S1_s_at	7884.63	8.63333	10.9	9.4	12.98	9.41333
OsAffx.22919.1.S1_x_at	1583.53	0.866667	0.666667	1.5	1.69333	2.28
OsAffx.24629.1.S1_at	1122.97	53.7667	9.36667	26.9333	54.8667	27.32
OsAffx.25751.1.S1_at	2203.53	4.96667	48.9667	4.33333	95.3667	46.8667
OsAffx.25975.1.S1_at	1263.63	1.76667	0.533333	2.4	2.08667	1.3
OsAffx.26545.1.S1_s_at	1693.67	4.53333	1.2	0.966667	3.20667	14.7267
OsAffx.28335.1.S1_at	1577.03	2.36667	1.03333	2.7	22.0933	7.91333
OsAffx.2917.1.S1_s_at	1139.93	5.86667	1.5	7.06667	24.1933	4.62
OsAffx.30449.1.S1_at	1288.37	2.56667	6.06667	1.16667	61.2267	6.09333
OsAffx.31237.1.S1_at	1389.53	43.3333	15.6333	15.5333	45.06	33.3333
OsAffx.32080.1.S1_at	1753.83	5.63333	6.43333	1.86667	8.52667	43.54
OsAffx.4250.1.S1_at	1352.07	0.633333	0.466667	1.06667	1.06	2.16
OsAffx.5522.1.S1_s_at	1147.3	28	18.7	23.4667	40.2067	77.6667
OsAffx.7826.2.S1_at	6686.87	6.2	15.2333	22.9	48.56	20.4133
