# Supplementary material for: Identification and molecular characterization of tissue-preferred rice genes and their upstream regularly sequences on a genome-wide level
Source: BMC Plant Biol. 2014 Nov 27;14:331. doi: 10.1186/s12870-014-0331-2 (PMC4248441; doi:10.1186/s12870-014-0331-2)
Supplement: Additional file 2: — Seed-preferred genes in rice. [file 12870_2014_331_MOESM2_ESM.xlsx]

## Sheet: Sheet1
Additional data file 2. Seed-preferred genes in rice
Probe ID	Root, Average	Mature leaf, Average	Y Leaf, Average	Young inflorescence (up to 3 cm), Average	Inflorescence (3 - 30 cm), Average	Seeds, Average	Gene Name
OsAffx.27508.71.S1_s_at	1.6	3.66667	2.9	3.7	4.15333	7036.53	GluA-1
Os.12251.1.S1_at	18.1	9.9	4	31.2	41.8067	4139.67	Oleosin18
Os.1501.1.S1_at	1.4	4.26667	0.666667	2.13333	4.57333	300.8	RISBZ1
Os.11372.1.S1_a_at	6.83333	8.8	7.73333	8.36667	7.42667	6386.86
Os.9822.3.S1_x_at	1.26667	0.933333	1.03333	1.2	1.56667	6956.1
Os.8502.7.S1_x_at	3.66667	1.06667	1.2	1.06667	1.74	6518.96
Os.11244.1.S1_at	19.2667	8.9	9.3	21.7	47.1467	7767.75
Os.5918.1.S1_at	6.7	1.3	3.4	16.2667	6.82667	6542.23
Os.11099.2.S1_x_at	17.3	7.4	1	14.1333	7.24	6999.33
Os.8177.1.S1_a_at	51.6	12.5	8.46667	50.6667	26.44	7712.05
Os.11519.2.S1_x_at	34.8667	7.13333	10.1	26.6333	13	7282.63
Os.13715.3.S1_x_at	1.2	5.66667	0.4	1.26667	0.873333	6942.87
Os.13715.2.S1_x_at	3.96667	2.76667	0.666667	8.1	4.76667	6731.69
Os.18337.2.S1_x_at	2.6	6.1	1.36667	5.03333	5.06	2028.63
Os.4775.1.S1_at	25.7667	3.83333	6.36667	22.7333	23.0467	2061.2
Os.1205.1.S1_at	42.2667	10.5	9.03333	30.8667	46.5867	1710.56
OsAffx.21963.1.S1_s_at	0.933333	4.6	6	13.7333	15.7133	1196.74
Os.18337.1.S1_s_at	0.733333	2.73333	2.23333	1.03333	3.72	3482.15
Os.6732.1.S1_a_at	23.1	76.4667	67.3667	51.9667	72.6267	2451.67
Os.15943.1.S1_at	17.3667	16.7667	23.4	50.7333	36.9733	3895.11
Os.31501.1.S1_s_at	3.13333	3.76667	2.53333	2.86667	5.02667	1031.96
Os.4975.1.S1_at	12.1333	4.06667	0.9	7.1	8.42	2849.62
Os.39041.1.S1_s_at	3.16667	5.4	2.1	7.13333	4.46	2300.09
Os.38686.1.S1_at	4.06667	3.1	0.633333	0.7	1.87333	3808.9
Os.13907.1.S1_at	7.63333	1.1	4.36667	1.9	3.14667	4704.42
Os.14012.1.S1_at	1.6	0.466667	2.3	2.23333	1.19333	4660.85
Os.11489.4.S1_x_at	8.73333	14.9	9.33333	38.6667	49.8533	4283.84
Os.11489.1.S1_a_at	4.03333	4.43333	3.16667	1.76667	5.28	6025.33
Os.4184.1.S1_at	13.5	3.7	3.03333	2.3	4.16	1359.52
Os.20396.1.A1_s_at	2.1	2.06667	0.733333	0.866667	9.05333	1086.77
Os.8220.1.S1_at	7	6.23333	8.5	14.1667	19.4467	2196.53
Os.13561.1.S1_s_at	8.06667	4.06667	3.6	2.73333	7.48667	1996.29
Os.6372.1.S1_at	14.3667	24.5333	14.6333	25.9667	14.1667	4155.07
Os.8926.1.S1_at	4.73333	19.0333	2.83333	29.4333	44.2933	3086.71
OsAffx.12887.2.S1_s_at	28.6	22.8333	46.3333	18.5	35.1733	2442.27
Os.16041.1.S1_at	1.4	4.3	8.23333	5.46667	6.37333	1309.94
Os.11491.1.S1_at	52.1667	88	84.7667	84.8333	46.1867	1353.69
Os.13756.1.S1_s_at	38.4	10	3.53333	1.7	10.0133	3043.29
Os.49505.2.S1_at	11.4667	1.6	7.2	1.63333	64.9867	2260.67
Os.8013.1.S1_at	18.1	0.566667	5.66667	0.6	1.7	5116.41
Os.16091.1.S1_at	2.3	3.53333	2.63333	1.03333	2.78667	1804.85
Os.5503.2.S1_at	25.5333	11.6667	8.36667	49.3667	24.5733	4306.15
Os.54370.1.S1_at	12.9667	7.8	26.4	15.8667	11.42	2663.21
Os.8208.1.S1_at	5.73333	4.73333	5.03333	11.1	2.31333	4997.03
Os.11039.1.S1_s_at	3.9	24.9333	8.06667	52.6667	30.6733	1704.93
OsAffx.30591.1.S1_at	2.36667	0.433333	0.766667	4.63333	3.81333	2171.68
Os.7537.1.S1_at	20	1.8	1.16667	11	13.9333	1961.66
Os.5324.1.S1_at	5.2	1.33333	0.933333	5.73333	3.69333	1006.93
Os.10663.1.S1_at	9.33333	1.1	1.8	17.3	6.04	2396.24
Os.13800.1.S1_at	2.66667	2.3	4.3	5.73333	5.44667	1659.15
Os.50016.1.S1_at	2.4	3.6	1	23.1667	40.66	1458.69
Os.10338.1.S1_x_at	1.8	1.26667	1	1.96667	1.56667	5104.59
Os.2250.1.S1_a_at	3.13333	1.56667	0.766667	7.26667	8.43333	2362.01
Os.51746.1.S1_s_at	14.4667	14.1	11.4	13.9667	91.1733	1012.2
Os.31022.1.S1_at	3.33333	6.83333	3.86667	12.4333	13.2733	1079.13
Os.3571.2.S1_s_at	15.1667	12.9333	6.16667	7.86667	7.67333	1463.25
Os.55513.1.S1_at	20.8333	9.46667	10.2667	27.1	63.14	1175.51
Os.49639.1.S1_at	5.1	6.2	21.0333	56.5667	26.8933	2153.16
Os.16112.1.S1_s_at	4.3	3.16667	4.93333	9	3.86	1458.8
Os.5517.1.S1_at	13.2	1	0.733333	5.2	1.75333	1902.05
Os.55229.1.S1_s_at	10.4333	10.9333	4.96667	7.7	10.04	4328.71
Os.8224.1.S1_at	1.76667	1.33333	3.93333	0.633333	2.90667	4855.09
Os.12884.1.S1_at	5.03333	3.36667	4.86667	5.16667	4.68667	5296.38
Os.5529.4.S1_x_at	22.2	3.13333	3.23333	4.2	5.8	6019.13
Os.7449.2.S1_x_at	13.1333	8.13333	7.16667	13.5667	6.46	5534.35
Os.39040.3.S1_x_at	8.36667	1.46667	1.06667	38.3333	16.7333	5710.98
Os.6445.1.S1_x_at	85.2	56.2333	32.4333	93.8	61.56	3298.1
Os.5494.1.S1_at	0.9	1.66667	0.8	0.966667	1.03333	1441.03
Os.26610.1.S1_a_at	7.43333	8.3	7	9.16667	11.4467	3864.96
Os.13972.1.S1_at	17.8667	10.3333	10.3667	56.0333	41.5067	3094.67
Os.12816.1.S1_at	4.9	4.33333	2.46667	4.93333	6.88667	2685.51
Os.1853.1.S1_at	25.7	4.43333	6.43333	8.9	9.60667	5812.98
Os.5325.1.S1_at	6.13333	43.8	3.56667	32.8333	27.28	4362.11
Os.6617.1.S1_s_at	4.5	3.53333	2	30.2	4.56	1957.32
Os.16301.1.S1_at	2.8	2.6	1.16667	2.8	3.28667	2212.31
Os.12807.1.S1_x_at	12.8667	20	20.5	26.1	14.94	6136.66
OsAffx.8037.1.S1_s_at	5.1	1.23333	1.36667	1.1	4.91333	3812.05
Os.46582.1.S1_at	25.7333	20.7	12.7667	78.5333	93.12	1066.49
Os.55330.1.S1_at	6.13333	5.9	6.6	9.33333	9.4	1337.31
Os.8380.1.S1_at	6.56667	5.46667	6.06667	7.96667	5.98	2486.43
Os.8470.1.S1_at	0.7	1.9	1	0.833333	2.78	3312.56
Os.13892.1.S1_at	2.8	8.16667	0.6	3.5	1.66	2428.43
OsAffx.7876.1.S1_s_at	33.6667	27.4333	7.66667	3.23333	14.3333	1330.76
