# Supplementary material for: Identification and molecular characterization of tissue-preferred rice genes and their upstream regularly sequences on a genome-wide level
Source: BMC Plant Biol. 2014 Nov 27;14:331. doi: 10.1186/s12870-014-0331-2 (PMC4248441; doi:10.1186/s12870-014-0331-2)
Supplement: Additional file 3: — Leaf-preferred genes in rice. [file 12870_2014_331_MOESM3_ESM.xlsx]

## Sheet: Sheet1
Additional data file 3. Leaf-preferred genes in rice
Probe ID	Root, Average	Mature leaf, Average	Y Leaf, Average	Young inflorescence (up to 3 cm), Average	Inflorescence (3 - 30 cm), Average	Seeds, Average	Gene Name
Os.27513.1.A1_a_at	92	378.767	28.9333	3.8	5.02667	8.77333	Osppc4
Os.10136.1.S1_at	139.1	7081.47	298.833	175.233	773.967	455.653	GOS5
Os.14256.1.S1_a_at	1.06667	7264.5	2808.07	157.333	905.707	66.0533	OsPIP2-6
Os.49277.1.S1_at	10.1	3073.77	706.367	8.46667	10.78	21.7467
Os.15355.1.S1_x_at	14.5333	2584.4	265.267	13.2	9.63333	15.38
Os.28394.2.S1_s_at	1.66667	2620.07	1156.13	18.3667	42.7533	16.4333
Os.8112.1.S1_at	0.8	6650.53	886.233	8.53333	53.1933	59.7933
Os.6898.1.S1_at	2.36667	3495.4	2312	0.533333	2.41333	28.66
Os.11770.1.S1_at	1.36667	2963.8	985.867	4.83333	3.92	24.32
Os.24041.1.A1_at	54.2333	3126.2	2325.57	4.6	5.70667	15.0667
Os.6854.1.S1_at	29.7	4521.8	1022.47	27.9333	94.9733	51.58
Os.5390.1.S1_at	59.5667	6731.4	4914.2	1.23333	3.27333	9.78
Os.17108.1.S1_at	12.5333	5555.27	630.333	59.6667	30.3067	69.2467
Os.27709.1.S1_a_at	12	2258.03	1032.57	26.4	42.12	75.34
Os.5375.1.S1_at	36.3333	455.167	1330.47	8.1	5.83333	9.12667
Os.28814.1.S1_at	35.5667	1133.3	275.367	15.1	59.1667	43.2733
Os.30998.1.S1_at	1.76667	1621.6	304.267	9.93333	49.2333	28.22
OsAffx.2403.1.S1_at	7.43333	1572.9	1095.5	51.9	24.0667	58.88
Os.37969.2.S1_at	34.6	944.2	1824.27	4.9	45.9133	35.0067
Os.23056.1.S1_at	8.73333	1009.57	138.867	17.0333	72.8	87.8867
Os.34273.1.S1_at	11.9	1711.17	223.367	7.36667	7.42	14.0667
Os.12771.1.S1_at	58.8	1113.8	461.033	8.86667	21.24	63.6733
Os.15243.2.S1_x_at	4.2	1052.63	193.6	3.56667	32.16	50.3267
OsAffx.24138.1.S1_s_at	3.33333	1300.7	529.7	2.66667	5.04	8.68667
Os.15829.1.S1_at	2.3	1610.57	294.133	1.73333	2.07333	2.14
Os.26931.1.S1_a_at	12.2333	1592.3	490.6	20.3333	56.1	59.5733
Os.11736.1.S1_at	7.2	1555.4	1491.17	8.76667	63.84	36.7533
Os.7443.1.S1_s_at	9.1	1597.8	705.433	8.73333	25.3133	33.1133
Os.12037.1.S1_at	14.6	2277.83	159.267	6.56667	51.98	89.1867
Os.20461.1.S2_s_at	18.7667	1182.1	143.2	56.2	37.9067	19.72
Os.26852.1.A1_at	0.733333	1214.57	101.2	0.766667	0.893333	1.24
Os.16325.1.S1_at	8.06667	1049.8	170.4	26.7	20.74	99.3933
Os.14520.1.S1_at	22.8	1296.77	94.7667	11.3333	11.92	20.2467
Os.19100.1.S1_at	56.8667	1047.4	488.3	37.7	68.6067	59.7133
Os.27766.1.A1_at	7.2	560.7	2012.63	11.0333	5.24667	3.91333
Os.12679.1.A1_a_at	43.4667	2100.43	1402.5	30.6333	84.9667	72.9533
OsAffx.26254.1.S1_at	40.3	1356.63	271.967	55.4667	54.7	27.7467
Os.20614.2.S1_at	76.1667	1217.9	204.567	29.6333	32.6533	71.1533
Os.27474.1.S1_at	3.3	16.4667	1015.97	5.53333	4.84667	4.78667
Os.40018.1.S1_at	65.7	1328.3	698.933	62.0667	81.56	71.6933
Os.10311.1.S1_a_at	4.06667	2201.37	948.533	3.53333	10.8933	97.9267
Os.11946.1.S1_at	20.4667	1309.17	981.733	89.9333	90.88	47.2133
Os.17494.2.S1_at	0.933333	1507.87	1784.1	0.6	2.44	6.27333
Os.11654.1.S1_at	9.53333	1107.63	97.7333	61.1667	44.52	26.2
Os.12737.1.S1_at	37.4	1037.9	237.033	73.1	63.0667	68.0467
Os.11674.1.S1_at	13.9	2168.8	200.2	24.2	52.0133	75.0533
Os.21088.1.S1_at	3.2	1751.97	357.233	20.2667	20.4467	56.36
Os.2422.1.S1_a_at	20.0667	1697.47	79.6	8.93333	52.8533	48.8333
Os.7679.1.S1_at	12.5	1068.63	763.3	58.6333	88.16	59.44
Os.10410.1.S1_at	4	2391.67	35.1333	1.2	24.74	19.2267
OsAffx.16825.1.S1_s_at	2.63333	1168.1	94.8667	4.2	32.0467	22.84
Os.8000.1.S1_at	4.4	1466.17	112.9	4.73333	61.56	76.5
Os.3407.1.S1_a_at	37.4	2395.63	1052.97	77.6667	85.08	71.12
Os.27634.1.S1_at	15.2	1578.77	722.467	15	44.8733	38.4867
Os.14369.2.S1_at	4.96667	1807.33	48.6667	3.1	48.32	59.7133
Os.33675.1.S1_at	7.16667	1026.47	1190.1	10.5	24.4733	64.9
Os.11578.1.S1_at	17.4667	1206.27	322	59.2333	75.9933	58.5267
Os.17125.1.S1_at	10.8333	578.167	1028.83	49.5	40.26	26.9133
Os.6976.1.S1_s_at	5.6	1126.23	1473.67	3.06667	4.08667	59.0667
Os.46569.1.S1_at	19.2	1515.47	339.267	13.6333	15.5667	38.12
Os.8014.2.S1_x_at	6.56667	1318.27	107.233	15.2667	85.3933	40.1
Os.5438.1.S1_at	22.2333	1254.4	264.667	4.16667	11.2733	29.8333
Os.9756.1.S1_a_at	11.0333	1398.27	494.133	24.3667	28.3467	61.5067
