# Supplementary material for: Identification and molecular characterization of tissue-preferred rice genes and their upstream regularly sequences on a genome-wide level
Source: BMC Plant Biol. 2014 Nov 27;14:331. doi: 10.1186/s12870-014-0331-2 (PMC4248441; doi:10.1186/s12870-014-0331-2)
Supplement: Additional file 4: — Panicle-preferred genes in rice. [file 12870_2014_331_MOESM4_ESM.xlsx]

## Sheet: Sheet1
Additional data file 4. Panicle-preferred genes in rice
Probe ID	Root, Average	Mature leaf, Average	Y Leaf, Average	Young inflorescence (up to 3 cm), Average	Inflorescence (3 - 30 cm), Average	Seeds, Average	Gene Name
Os.34543.1.S1_at	1.16667	2.23333	3.26667	5.86667	4028.73	5.26	RTS
Os.12697.1.S1_at	8.46667	9.93333	5.96667	13.5	701.033	34.2067	OSIPA
Os.2370.1.S1_at	271.333	44.5	21.8333	30.0667	218.487	44.8333	OsUGP2
Os.10908.1.S1_a_at	25.9	24.4333	23.0333	2485.83	709.953	53.5667
Os.11958.1.S1_at	6.36667	5.66667	1.36667	8.86667	1451.58	4.03333
Os.12783.1.S1_at	1.03333	0.466667	1.83333	1.66667	3184.8	0.793333
Os.12822.1.S1_at	4.4	6.46667	1.96667	476.667	2461.81	40.7533
Os.12835.1.S1_at	14.1333	60.9	25.8	142.833	3928.04	61.1733
Os.168.1.S1_at	1.2	0.966667	1.6	4.46667	1201.65	3.88
Os.17577.1.S2_at	8.8	5.36667	1.4	19.9667	1041.37	9.01333
Os.18388.3.S1_at	7.4	14.2333	3.53333	44	1421.26	4.90667
Os.20298.1.S1_at	19.6	2.46667	0.366667	12.1333	1717.47	67.28
Os.20306.1.S1_at	3.76667	59.3333	7.76667	87.8667	1151.34	16.5
Os.2319.1.S2_at	35.8	58.5333	77.3	42.0667	1438.37	23.78
Os.2322.1.S1_at	12.1	5.43333	74.4667	266.4	1306.02	26.4267
Os.25495.1.S1_at	7.76667	2.43333	4.03333	5.5	2671.01	6.66
Os.30608.3.S1_x_at	1.13333	71.9	13.1	1399.83	843.567	21.5667
Os.37822.2.S1_at	3.56667	5.4	3.6	42.6333	1482.13	6.4
Os.40428.1.S1_at	8.33333	43.1333	8.96667	1371.97	622.14	24.2933
Os.49633.1.S1_at	3.7	1.56667	1.16667	17.1667	1163.17	5.2
Os.4976.1.S1_at	5.73333	6.43333	1.1	13.8	3487.77	20.72
Os.52076.1.S1_at	7.76667	8.7	6.36667	10.8667	3502.82	8.28
Os.54792.1.S1_at	23.4667	20.3333	17.3	15.2667	1529.01	10.5667
Os.55336.1.S1_at	0.5	3.43333	0.866667	4.9	1231.07	4.72667
Os.5682.1.S1_at	6.46667	0.6	3.33333	5.53333	2739.05	2.71333
Os.5752.1.S1_s_at	21.0667	4.3	4.23333	67.7333	1962.19	16.8533
Os.5780.1.S1_at	43.5333	2.83333	6.46667	68.3333	1511.45	17.3933
Os.7578.1.S1_at	10.3667	7.5	1.93333	431.567	1506.69	2.98667
OsAffx.14465.1.S1_s_at	15.1333	14.7	11.7333	190.767	2947.65	11.52
OsAffx.30305.1.S1_at	5.6	1.5	3.8	4.8	3070.21	1.69333
