# Supplementary material for: Identification and molecular characterization of tissue-preferred rice genes and their upstream regularly sequences on a genome-wide level
Source: BMC Plant Biol. 2014 Nov 27;14:331. doi: 10.1186/s12870-014-0331-2 (PMC4248441; doi:10.1186/s12870-014-0331-2)
Supplement: Additional file 6: — Primer sequences used for URS amplification and qRT-PCR. [file 12870_2014_331_MOESM6_ESM.xlsx]

## Sheet: Sheet1
Additional data file 6. Primer sequences used for URS amplification and qRT-PCR
Primer name	Forward Primer	Reverse Primer	Length (bp)	Remark	Sequence
LOC_Os02g15090	GAAATAGAAACCAAGCCGAATAAACG	AGCTATTTGGAGAAGTTAAAATTTGATCG	1839	URS amplification	GAAATAGAAACCAAGCCGAATAAACGAAAGCAACCCGGTTTGGTTTTTTCTCTAGTTTTCCTACCAAACACTTGGTCATGCATGAATGTGCTACACCGATCCTCCACCCACCTCTCTCAGCATCTCATTGCATCATGCGATATAATACACATGTTTTGCTTTTGGACCCTAAGTTTAATCTTGTATTGGGCCTTGGGCCAAAGATAGAATAAAAATCCAAAAGATATAGAAGGTGGGAAGCATAGAAGTAATGGAGGTAAGCTGACATCTCGAATTTTTTGGTTTGTTTGATTTCTTGGGCAACAACCGAACAGAAACCCGAAGACCAATCTAGCCAAAAACAAAAGCCAAAGAGGGCACTGAAGACTGAAGAAATCGATACATCAGGTCAGTTCGGCT…
LOC_Os03g11350	CTGTCGCGATTGTCAGGATTTACG	GGCGGCACCGACCCGCTCGG	1805	URS amplification	CTGTCGCGATTGTCAGGATTTACGTGGGCCGCATTGGGGGCGGGCTAACGAGCAGGCCAGCTTCGCTATCTCCGGCCGGCCGGGCCACCCGAAGCCGACTCGAGGGGCATAGGCCCACCACAATTCGCACCTAGCTTTTTTTTTTTTCGTTGCAGCAAAAGGTTTTCTGAATCTACTGAATTTATCTAGTCACATATTTCCTCCCTTTTTTAATATGTAATGTTGTTGTTGTTTTAGATACGTATAATCATTTGTCATATTAAAAAGTTTATGTAATTATTATTCATTTTATTGCGACTTGATTTATGCTAAAATGTTTTTTAAGTGTGGCATATTTTTTTATATTTACATAAAAAATTTAACTAAGACAAATGGTCAAACATTTGTCAGAAAGTTAAT…
LOC_Os06g31070	CTTGCCACGTACCATTTGTTGTAAG	GGCTATGTGATGGATGCTAGAGAAC	1678	URS amplification	CTTGCCACGTACCATTTGTTGTAAGCAACTTATGAAGCCATTTACTAACTAAAACATTATTCTTTACTTCCAGATCATGAATTCCTAATCCCCCTTGAATTTTTGGTTGGCACATTATATCTCACTTAGCTACTCGATACTTCTTCTTGTGACCGTCACTCTGCCAATCAACTTTTTTAATCCCGTGGCATAACATTATCAAAATCTAGAATTGTTCCTTTACCCTTCAACAATTTCACTTGAAGATTAAATTTAGCATTAATATTTATAGAGTGATAAAGTCATACTACAATAAATCCTTATATATTAATTGGGGGTCATACTAGAAGCCCCATATTAATCCTACGAGAGGTAGAAAACTAGAAATTATCGCACTAGTCAAGTTGCACTTGGCCTAGA…
LOC_Os10g22450	TGGGAACTTGGGGACGACTTATGG	CGATCAGATCACCCGCGAGTTC	1850	URS amplification	TGGGAACTTGGGGACGACTTATGGACTATTGATTCTATGTGCCTTTTTAACTTCGGAATTCCGAAAAAAATTTTGGAATTTTTCGTACCGATTCCGAGTTCCAACGGAAACCGCTAATATCATATTTGATTCTGTTTCTGAGGAAATATTTTCGTTTTCGATTCCGTTTCCGAGAAATTCCGACCGGCTGATTCCGTTTTCGAAAACAGGCCCGGAATCCGAAAAGTTTCCGTATCGTTTTCACCCCTAGTTTGCATTGGTTTAACCAGGCTAGTATAAGATGTTGTTTGGTTGACTGTCCTGGAGATACGATTCAAAAGAGATTTTGTTTGGTTGGTTGTATGAATGATGAATTATTTTTTTTTGAGGGTGAGATTCCTACGAACTCACTATTTCCAG…
LOC_Os10g34360	GGCCCAAGTTTGTATCCAGAAC	CTTCGCCACCCGGTATCCTTTC	1791	URS amplification	GGCCCAAGTTTGTATCCAGAACAAGAATTACGAGAGATTTCGTCCAAGTATGTGTGAAAAACGTTTATGCTGCTTCGTAATATGAGAACGGAGTGAAAGGCTTTGTTGAGGGAGGCAGTCGCTTGCCGGTTTTCACAGCCAACGCTGCCGGTGCCCATCTCGCAAACCACTCATTTATCTTGATACTACAGAATATCATCGTATTGGCTACTTAGATTATGTTCGGGAGGTGGAGTCTCCGCACGAAAAACTTGGTGGTTTATTAATGTATAATTAATTAACTATTAGGAAACTAACTTTTGTGCTCAGGAGCTTGAGACGACGAATCACATCCTCCTCGATTGCGTGTTCACGCAGCAGGTCTAGCTCCGTGTGCTGTCGCCTCTTGGTTGGGTTGCC…
LOC_Os02g10120	CAACACTAATAGCTCCCGTGTATG	TTTCTTGGATGATATGTGCTGAAT	194	qRT-PCR
LOC_Os02g15090	TGTTATTGCCAATGCTTATCGTAT	TAAAGAGAGGCCTTCAGTTAGGAA	145	qRT-PCR
LOC_Os03g01300	GAGGGAATAAGTGCCCGATCGAC	GTTGGCCTTGATGGCGGTGCAG	170	qRT-PCR
LOC_Os03g11350	AGTTCTTGAACCGAATGTTCGAC	CTTCTCGTAGTGCTCGATGTACC	101	qRT-PCR
LOC_Os06g31070	GGTTCTTGGTAGTGTGTACCATCA	TTTATTCATACGAACAGCCAAAGA	117	qRT-PCR
LOC_Os10g22450	AGGAAGGTGACAGTTTTCTTCAAC	TTAAGAGGATCCAAGTGAATGACA	158	qRT-PCR
LOC_Os10g34360	TCACATTTGAAGGAATGCTAGTTC	TAACCTGGAAATGGTATGTTTGTG	107	qRT-PCR
LOC_Os12g33120	AGCAGCGTGATGATCAGCCCTG	GCATTAGCATAGTTGCCACTGAGG	155	qRT-PCR
LOC_Os12g44190	GGAGTGGTTTTCAGTCTTCTTCAT	AGGTGTATATGCCTTATGCCCTTA	166	qRT-PCR
GUS	AATAATCAGGAAGTGATGGAGCAT	GAAGTAAGACTGCTTTTTCTTGCC	186	qRT-PCR
eEF-1a	ACCACTTCGACCGCCACTACT	GCGATTACGCCTTCTGGTT	103	For internal control
